# Supplementary material for: Origin, genomic diversity and evolution of African swine fever virus in East Asia
Source: Virus Evol. 2023 Oct 7;9(2):vead060. doi: 10.1093/ve/vead060 (PMC10590196; doi:10.1093/ve/vead060)
Supplement: vead060_Supp [file vead060_supp.zip]

Archive with 3 entries (3 files):
- vead060_Supp/SFigure1.tif
- vead060_Supp/ST1.docx
- vead060_Supp/Supplementary Table 2 Genotype II ASFV genomes used in this study.docx
